# Supplementary material for: intI1 gene abundance from septic tanks in Thailand using validated intI1 primers
Source: Appl Environ Microbiol. 2023 Oct 24;89(11):e01071-23. doi: 10.1128/aem.01071-23 (PMC10686061; doi:10.1128/aem.01071-23)
Supplement: Supplementary Material 2 — Meta-data for submitted MiSeq sequence data. [file aem.01071-23-s0002.xlsx]

## Sheet: Meta_data_for_MiSeq_data_ENA
Supporting Information 2 for intI1 gene abundance from septic tanks in Thailand using validated intI1 primers: Meta-data for MiSeq sequence submitted to European Nucleotide Archive (ENA) (ENA ID: PRJEB65102)
ENA_Sample_ID	Study_Sample_ID	Sample_Type	Septic_Tank_Type	Full_Sample_Discription	Environmental_Sample_Type	Sampling_Date	Sampling_Geographic_location_(Country)	Target _Gene	Sequencing_Method	Primer_Set
DF_CT13	CTP3_06_19	Influent	Conventional septic tank CST Household	Influent from conventiional septic tank (CST) household usage	Wastewater	2019-06-01	Thailand	intI1	Illumima MiSeq	DF-DR
DF_CT14	CTP3_06_19	Effluent	Conventional septic tank CST Household	Effluent from conventiional septic tank (CST) household usage	Wastewater	2019-06-01	Thailand	intI1	Illumima MiSeq	DF-DR
DF_CT15	CTP3_06_19	Sludge	Conventional septic tank CST Household	Sludge from conventiional septic tank (CST) household usage	Wastewater	2019-06-01	Thailand	intI1	Illumima MiSeq	DF-DR
DF_CT16	CTJ6_06_19	Effluent	Conventional septic tank CST Household	Effluent from conventiional septic tank (CST) household usage	Wastewater	2019-06-01	Thailand	intI1	Illumima MiSeq	DF-DR
DF_CT17	CTJ6_06_19	Sludge	Conventional septic tank CST Household	Sludge from conventiional septic tank (CST) household usage	Wastewater	2019-06-01	Thailand	intI1	Illumima MiSeq	DF-DR
DF_CT18	CTP3_07_19	Influent	Conventional septic tank CST Household	Influent from conventiional septic tank (CST) household usage	Wastewater	2019-07-01	Thailand	intI1	Illumima MiSeq	DF-DR
DF_CT19	CTP3_07_19	Effluent	Conventional septic tank CST Household	Effluent from conventiional septic tank (CST) household usage	Wastewater	2019-07-01	Thailand	intI1	Illumima MiSeq	DF-DR
DF_CT20	CTP3_07_19	Sludge	Conventional septic tank CST Household	Sludge from conventiional septic tank (CST) household usage	Wastewater	2019-07-01	Thailand	intI1	Illumima MiSeq	DF-DR
DF_CT21	CTJ6_07_19	Effluent	Conventional septic tank CST Household	Effluent from conventiional septic tank (CST) household usage	Wastewater	2019-07-01	Thailand	intI1	Illumima MiSeq	DF-DR
DF_CT22	CTJ6_07_19	Sludge	Conventional septic tank CST Household	Sludge from conventiional septic tank (CST) household usage	Wastewater	2019-07-01	Thailand	intI1	Illumima MiSeq	DF-DR
DF_CT23	CTP3_08_19	Influent	Conventional septic tank CST Household	Influent from conventiional septic tank (CST) household usage	Wastewater	2019-08-01	Thailand	intI1	Illumima MiSeq	DF-DR
DF_CT24	CTP3_08_19	Effluent	Conventional septic tank CST Household	Effluent from conventiional septic tank (CST) household usage	Wastewater	2019-08-01	Thailand	intI1	Illumima MiSeq	DF-DR
DF_CT25	CTP3_08_19	Sludge	Conventional septic tank CST Household	Sludge from conventiional septic tank (CST) household usage	Wastewater	2019-08-01	Thailand	intI1	Illumima MiSeq	DF-DR
DF_CT26	CTJ6_08_19	Effluent	Conventional septic tank CST Household	Effluent from conventiional septic tank (CST) household usage	Wastewater	2019-08-01	Thailand	intI1	Illumima MiSeq	DF-DR
DF_CT27	CTJ6_08_19	Sludge	Conventional septic tank CST Household	Sludge from conventiional septic tank (CST) household usage	Wastewater	2019-08-01	Thailand	intI1	Illumima MiSeq	DF-DR
DF_CT28	CTHC_08_19	Effluent	Conventional septic tank CST healthcare	Effluent from conventiional septic tank (CST) healthcare usage	Wastewater	2019-08-01	Thailand	intI1	Illumima MiSeq	DF-DR
DF_CT29	CTHC_08_19	Sludge	Conventional septic tank CST healthcare	Sludge from conventiional septic tank (CST) healthcare usage	Wastewater	2019-08-01	Thailand	intI1	Illumima MiSeq	DF-DR
DF_CT30	CTHC_09_19	Effluent	Conventional septic tank CST healthcare	Effluent from conventiional septic tank (CST) healthcare usage	Wastewater	2019-09-01	Thailand	intI1	Illumima MiSeq	DF-DR
DF_CT31	CTHC_09_19	Sludge	Conventional septic tank CST healthcare	Sludge from conventiional septic tank (CST) healthcare usage	Wastewater	2019-09-01	Thailand	intI1	Illumima MiSeq	DF-DR
DF_ST10	SST07_11_18	Sludge	Solar septic tank (SST) Household	Sludge from solar septic tank (SST) household usage	Wastewater	2018-11-01	Thailand	intI1	Illumima MiSeq	DF-DR
DF_ST11	SST07_03_19	Effluent	Solar septic tank (SST) Household	Effluent from solar septic tank (SST) household usage	Wastewater	2019-03-01	Thailand	intI1	Illumima MiSeq	DF-DR
DF_ST12	SST07_03_19	Sludge	Solar septic tank (SST) Household	Sludge from solar septic tank (SST) household usage	Wastewater	2019-03-01	Thailand	intI1	Illumima MiSeq	DF-DR
DF_ST1	SST01_04_18	Effluent	Solar septic tank (SST) Household	Effluent from solar septic tank (SST) household usage	Wastewater	2018-04-01	Thailand	intI1	Illumima MiSeq	DF-DR
DF_ST2	SST01_04_18	Sludge	Solar septic tank (SST) Household	Sludge from solar septic tank (SST) household usage	Wastewater	2018-04-01	Thailand	intI1	Illumima MiSeq	DF-DR
DF_ST3	SST07_04_18	Effluent	Solar septic tank (SST) Household	Effluent from solar septic tank (SST) household usage	Wastewater	2018-04-01	Thailand	intI1	Illumima MiSeq	DF-DR
DF_ST4	SST07_04_18	Sludge	Solar septic tank (SST) Household	Sludge from solar septic tank (SST) household usage	Wastewater	2018-04-01	Thailand	intI1	Illumima MiSeq	DF-DR
DF_ST5	SST01_05_18	Effluent	Solar septic tank (SST) Household	Effluent from solar septic tank (SST) household usage	Wastewater	2018-05-01	Thailand	intI1	Illumima MiSeq	DF-DR
DF_ST6	SST01_05_18	Sludge	Solar septic tank (SST) Household	Sludge from solar septic tank (SST) household usage	Wastewater	2018-05-01	Thailand	intI1	Illumima MiSeq	DF-DR
DF_ST7	SST01_06_18	Effluent	Solar septic tank (SST) Household	Effluent from solar septic tank (SST) household usage	Wastewater	2018-06-01	Thailand	intI1	Illumima MiSeq	DF-DR
DF_ST8	SST01_06_18	Sludge	Solar septic tank (SST) Household	Sludge from solar septic tank (SST) household usage	Wastewater	2018-06-01	Thailand	intI1	Illumima MiSeq	DF-DR
DF_ST9	SST07_11_18	Effluent	Solar septic tank (SST) Household	Effluent from solar septic tank (SST) household usage	Wastewater	2018-11-01	Thailand	intI1	Illumima MiSeq	DF-DR
F3_CT13	CTP3_06_19	Influent	Conventional septic tank CST Household	Influent from conventiional septic tank (CST) household usage	Wastewater	2019-06-01	Thailand	intI1	Illumima MiSeq	F3-R3
F3_CT14	CTP3_06_19	Effluent	Conventional septic tank CST Household	Effluent from conventiional septic tank (CST) household usage	Wastewater	2019-06-01	Thailand	intI1	Illumima MiSeq	F3-R3
F3_CT15	CTP3_06_19	Sludge	Conventional septic tank CST Household	Sludge from conventiional septic tank (CST) household usage	Wastewater	2019-06-01	Thailand	intI1	Illumima MiSeq	F3-R3
F3_CT16	CTJ6_06_19	Effluent	Conventional septic tank CST Household	Effluent from conventiional septic tank (CST) household usage	Wastewater	2019-06-01	Thailand	intI1	Illumima MiSeq	F3-R3
F3_CT17	CTJ6_06_19	Sludge	Conventional septic tank CST Household	Sludge from conventiional septic tank (CST) household usage	Wastewater	2019-06-01	Thailand	intI1	Illumima MiSeq	F3-R3
F3_CT18	CTP3_07_19	Influent	Conventional septic tank CST Household	Influent from conventiional septic tank (CST) household usage	Wastewater	2019-07-01	Thailand	intI1	Illumima MiSeq	F3-R3
F3_CT19	CTP3_07_19	Effluent	Conventional septic tank CST Household	Effluent from conventiional septic tank (CST) household usage	Wastewater	2019-07-01	Thailand	intI1	Illumima MiSeq	F3-R3
F3_CT20	CTP3_07_19	Sludge	Conventional septic tank CST Household	Sludge from conventiional septic tank (CST) household usage	Wastewater	2019-07-01	Thailand	intI1	Illumima MiSeq	F3-R3
F3_CT21	CTJ6_07_19	Effluent	Conventional septic tank CST Household	Effluent from conventiional septic tank (CST) household usage	Wastewater	2019-07-01	Thailand	intI1	Illumima MiSeq	F3-R3
F3_CT22	CTJ6_07_19	Sludge	Conventional septic tank CST Household	Sludge from conventiional septic tank (CST) household usage	Wastewater	2019-07-01	Thailand	intI1	Illumima MiSeq	F3-R3
F3_CT23	CTP3_08_19	Influent	Conventional septic tank CST Household	Influent from conventiional septic tank (CST) household usage	Wastewater	2019-08-01	Thailand	intI1	Illumima MiSeq	F3-R3
F3_CT24	CTP3_08_19	Effluent	Conventional septic tank CST Household	Effluent from conventiional septic tank (CST) household usage	Wastewater	2019-08-01	Thailand	intI1	Illumima MiSeq	F3-R3
F3_CT25	CTP3_08_19	Sludge	Conventional septic tank CST Household	Sludge from conventiional septic tank (CST) household usage	Wastewater	2019-08-01	Thailand	intI1	Illumima MiSeq	F3-R3
F3_CT26	CTJ6_08_19	Effluent	Conventional septic tank CST Household	Effluent from conventiional septic tank (CST) household usage	Wastewater	2019-08-01	Thailand	intI1	Illumima MiSeq	F3-R3
F3_CT27	CTJ6_08_19	Sludge	Conventional septic tank CST Household	Sludge from conventiional septic tank (CST) household usage	Wastewater	2019-08-01	Thailand	intI1	Illumima MiSeq	F3-R3
F3_CT28	CTHC_08_19	Effluent	Conventional septic tank CST healthcare	Effluent from conventiional septic tank (CST) healthcare usage	Wastewater	2019-08-01	Thailand	intI1	Illumima MiSeq	F3-R3
F3_CT29	CTHC_08_19	Sludge	Conventional septic tank CST healthcare	Sludge from conventiional septic tank (CST) healthcare usage	Wastewater	2019-08-01	Thailand	intI1	Illumima MiSeq	F3-R3
F3_CT30	CTHC_09_19	Effluent	Conventional septic tank CST healthcare	Effluent from conventiional septic tank (CST) healthcare usage	Wastewater	2019-09-01	Thailand	intI1	Illumima MiSeq	F3-R3
F3_CT31	CTHC_09_19	Sludge	Conventional septic tank CST healthcare	Sludge from conventiional septic tank (CST) healthcare usage	Wastewater	2019-09-01	Thailand	intI1	Illumima MiSeq	F3-R3
F3_ST10	SST07_11_18	Sludge	Solar septic tank (SST) Household	Sludge from solar septic tank (SST) household usage	Wastewater	2018-11-01	Thailand	intI1	Illumima MiSeq	F3-R3
F3_ST11	SST07_03_19	Effluent	Solar septic tank (SST) Household	Effluent from solar septic tank (SST) household usage	Wastewater	2019-03-01	Thailand	intI1	Illumima MiSeq	F3-R3
F3_ST12	SST07_03_19	Sludge	Solar septic tank (SST) Household	Sludge from solar septic tank (SST) household usage	Wastewater	2019-03-01	Thailand	intI1	Illumima MiSeq	F3-R3
F3_ST1	SST01_04_18	Effluent	Solar septic tank (SST) Household	Effluent from solar septic tank (SST) household usage	Wastewater	2018-04-01	Thailand	intI1	Illumima MiSeq	F3-R3
F3_ST2	SST01_04_18	Sludge	Solar septic tank (SST) Household	Sludge from solar septic tank (SST) household usage	Wastewater	2018-04-01	Thailand	intI1	Illumima MiSeq	F3-R3
F3_ST3	SST07_04_18	Effluent	Solar septic tank (SST) Household	Effluent from solar septic tank (SST) household usage	Wastewater	2018-04-01	Thailand	intI1	Illumima MiSeq	F3-R3
F3_ST4	SST07_04_18	Sludge	Solar septic tank (SST) Household	Sludge from solar septic tank (SST) household usage	Wastewater	2018-04-01	Thailand	intI1	Illumima MiSeq	F3-R3
F3_ST5	SST01_05_18	Effluent	Solar septic tank (SST) Household	Effluent from solar septic tank (SST) household usage	Wastewater	2018-05-01	Thailand	intI1	Illumima MiSeq	F3-R3
F3_ST6	SST01_05_18	Sludge	Solar septic tank (SST) Household	Sludge from solar septic tank (SST) household usage	Wastewater	2018-05-01	Thailand	intI1	Illumima MiSeq	F3-R3
F3_ST7	SST01_06_18	Effluent	Solar septic tank (SST) Household	Effluent from solar septic tank (SST) household usage	Wastewater	2018-06-01	Thailand	intI1	Illumima MiSeq	F3-R3
F3_ST8	SST01_06_18	Sludge	Solar septic tank (SST) Household	Sludge from solar septic tank (SST) household usage	Wastewater	2018-06-01	Thailand	intI1	Illumima MiSeq	F3-R3
F3_ST9	SST07_11_18	Effluent	Solar septic tank (SST) Household	Effluent from solar septic tank (SST) household usage	Wastewater	2018-11-01	Thailand	intI1	Illumima MiSeq	F3-R3
F7_CT13	CTP3_06_19	Influent	Conventional septic tank CST Household	Influent from conventiional septic tank (CST) household usage	Wastewater	2019-06-01	Thailand	intI1	Illumima MiSeq	F7-R7
F7_CT14	CTP3_06_19	Effluent	Conventional septic tank CST Household	Effluent from conventiional septic tank (CST) household usage	Wastewater	2019-06-01	Thailand	intI1	Illumima MiSeq	F7-R7
F7_CT15	CTP3_06_19	Sludge	Conventional septic tank CST Household	Sludge from conventiional septic tank (CST) household usage	Wastewater	2019-06-01	Thailand	intI1	Illumima MiSeq	F7-R7
F7_CT16	CTJ6_06_19	Effluent	Conventional septic tank CST Household	Effluent from conventiional septic tank (CST) household usage	Wastewater	2019-06-01	Thailand	intI1	Illumima MiSeq	F7-R7
F7_CT17	CTJ6_06_19	Sludge	Conventional septic tank CST Household	Sludge from conventiional septic tank (CST) household usage	Wastewater	2019-06-01	Thailand	intI1	Illumima MiSeq	F7-R7
F7_CT18	CTP3_07_19	Influent	Conventional septic tank CST Household	Influent from conventiional septic tank (CST) household usage	Wastewater	2019-07-01	Thailand	intI1	Illumima MiSeq	F7-R7
F7_CT19	CTP3_07_19	Effluent	Conventional septic tank CST Household	Effluent from conventiional septic tank (CST) household usage	Wastewater	2019-07-01	Thailand	intI1	Illumima MiSeq	F7-R7
F7_CT20	CTP3_07_19	Sludge	Conventional septic tank CST Household	Sludge from conventiional septic tank (CST) household usage	Wastewater	2019-07-01	Thailand	intI1	Illumima MiSeq	F7-R7
F7_CT21	CTJ6_07_19	Effluent	Conventional septic tank CST Household	Effluent from conventiional septic tank (CST) household usage	Wastewater	2019-07-01	Thailand	intI1	Illumima MiSeq	F7-R7
F7_CT22	CTJ6_07_19	Sludge	Conventional septic tank CST Household	Sludge from conventiional septic tank (CST) household usage	Wastewater	2019-07-01	Thailand	intI1	Illumima MiSeq	F7-R7
F7_CT23	CTP3_08_19	Influent	Conventional septic tank CST Household	Influent from conventiional septic tank (CST) household usage	Wastewater	2019-08-01	Thailand	intI1	Illumima MiSeq	F7-R7
F7_CT24	CTP3_08_19	Effluent	Conventional septic tank CST Household	Effluent from conventiional septic tank (CST) household usage	Wastewater	2019-08-01	Thailand	intI1	Illumima MiSeq	F7-R7
F7_CT25	CTP3_08_19	Sludge	Conventional septic tank CST Household	Sludge from conventiional septic tank (CST) household usage	Wastewater	2019-08-01	Thailand	intI1	Illumima MiSeq	F7-R7
F7_CT26	CTJ6_08_19	Effluent	Conventional septic tank CST Household	Effluent from conventiional septic tank (CST) household usage	Wastewater	2019-08-01	Thailand	intI1	Illumima MiSeq	F7-R7
F7_CT27	CTJ6_08_19	Sludge	Conventional septic tank CST Household	Sludge from conventiional septic tank (CST) household usage	Wastewater	2019-08-01	Thailand	intI1	Illumima MiSeq	F7-R7
F7_CT28	CTHC_08_19	Effluent	Conventional septic tank CST healthcare	Effluent from conventiional septic tank (CST) healthcare usage	Wastewater	2019-08-01	Thailand	intI1	Illumima MiSeq	F7-R7
F7_CT29	CTHC_08_19	Sludge	Conventional septic tank CST healthcare	Sludge from conventiional septic tank (CST) healthcare usage	Wastewater	2019-08-01	Thailand	intI1	Illumima MiSeq	F7-R7
F7_CT30	CTHC_09_19	Effluent	Conventional septic tank CST healthcare	Effluent from conventiional septic tank (CST) healthcare usage	Wastewater	2019-09-01	Thailand	intI1	Illumima MiSeq	F7-R7
F7_CT31	CTHC_09_19	Sludge	Conventional septic tank CST healthcare	Sludge from conventiional septic tank (CST) healthcare usage	Wastewater	2019-09-01	Thailand	intI1	Illumima MiSeq	F7-R7
F7_ST10	SST07_11_18	Sludge	Solar septic tank (SST) Household	Sludge from solar septic tank (SST) household usage	Wastewater	2018-11-01	Thailand	intI1	Illumima MiSeq	F7-R7
F7_ST11	SST07_03_19	Effluent	Solar septic tank (SST) Household	Effluent from solar septic tank (SST) household usage	Wastewater	2019-03-01	Thailand	intI1	Illumima MiSeq	F7-R7
F7_ST12	SST07_03_19	Sludge	Solar septic tank (SST) Household	Sludge from solar septic tank (SST) household usage	Wastewater	2019-03-01	Thailand	intI1	Illumima MiSeq	F7-R7
F7_ST1	SST01_04_18	Effluent	Solar septic tank (SST) Household	Effluent from solar septic tank (SST) household usage	Wastewater	2018-04-01	Thailand	intI1	Illumima MiSeq	F7-R7
F7_ST2	SST01_04_18	Sludge	Solar septic tank (SST) Household	Sludge from solar septic tank (SST) household usage	Wastewater	2018-04-01	Thailand	intI1	Illumima MiSeq	F7-R7
F7_ST3	SST07_04_18	Effluent	Solar septic tank (SST) Household	Effluent from solar septic tank (SST) household usage	Wastewater	2018-04-01	Thailand	intI1	Illumima MiSeq	F7-R7
F7_ST4	SST07_04_18	Sludge	Solar septic tank (SST) Household	Sludge from solar septic tank (SST) household usage	Wastewater	2018-04-01	Thailand	intI1	Illumima MiSeq	F7-R7
F7_ST5	SST01_05_18	Effluent	Solar septic tank (SST) Household	Effluent from solar septic tank (SST) household usage	Wastewater	2018-05-01	Thailand	intI1	Illumima MiSeq	F7-R7
F7_ST6	SST01_05_18	Sludge	Solar septic tank (SST) Household	Sludge from solar septic tank (SST) household usage	Wastewater	2018-05-01	Thailand	intI1	Illumima MiSeq	F7-R7
F7_ST7	SST01_06_18	Effluent	Solar septic tank (SST) Household	Effluent from solar septic tank (SST) household usage	Wastewater	2018-06-01	Thailand	intI1	Illumima MiSeq	F7-R7
F7_ST8	SST01_06_18	Sludge	Solar septic tank (SST) Household	Sludge from solar septic tank (SST) household usage	Wastewater	2018-06-01	Thailand	intI1	Illumima MiSeq	F7-R7
F7_ST9	SST07_11_18	Effluent	Solar septic tank (SST) Household	Effluent from solar septic tank (SST) household usage	Wastewater	2018-11-01	Thailand	intI1	Illumima MiSeq	F7-R7
